# Supplementary material for: Reevaluating Pediatric Osteomyelitis with Osteoarticular Tuberculosis: Addressing Diagnostic Delays and Improving Treatment Outcomes
Source: Children (Basel). 2024 Oct 23;11(11):1279. doi: 10.3390/children11111279 (PMC11592565; doi:10.3390/children11111279)
Supplement: Supplementary file 1 [file children-11-01279-s001.zip]

Archive with 1 entries (1 files):
- children-3241285-supplementary.pdf
